# Supplementary material for: Combined homologous recombination repair deficiency and immune activation analysis for predicting intensified responses of anthracycline, cyclophosphamide and taxane chemotherapy in triple-negative breast cancer
Source: BMC Med. 2021 Sep 1;19:190. doi: 10.1186/s12916-021-02068-4 (PMC8408988; doi:10.1186/s12916-021-02068-4)
Supplement: Supplementary file 2 — Additional file 2: Table S5. The values for HRD score (transcriptional HRD signature) and immune score of TNBC patients. [file 12916_2021_2068_MOESM2_ESM.csv]

Supplementary Table S5: The values for HRD score (transcriptional HRD signature) and immune score of TNBC patients.
TCGA TNBC							METABRIC TNBC				GSE25065 TNBC				GSE41998 TNBC				GSE25055 TNBC				Chin2006 TNBC				Hess2006 TNBC
Sample	BRCA12 mut	HRD status	HRDetect score	HRD score	Immune score		Sample	HRD score	Immune score		Sample	HRD score	Immune score		Sample	HRD score	Immune score		Sample	HRD score	Immune score		Sample	HRD score	Immune score		Sample	HRD score	Immune score
TCGA-A2-A04P	BRCA2	HR-deficiency	0.22571675	0.456515029	0.171208525		MB-0062	0.974023616	0.374014894		GSM615637	0.404859989	0.208108293		GSM1030083	0.033250318	0.014124878		GSM615098	0.190264595	0.322746144		b0165	0.388896645	0.456917877		M111	0.092695599	0.479031323
TCGA-A2-A04Q	-	HR-proficiency	0.08855556	0.596284812	0.768528617		MB-0079	0.603472723	0.329563702		GSM615639	0.08036162	0.258343751		GSM1030084	0.521637809	0.380773703		GSM615099	0.075120538	0.438213093		b0244	0.181304026	0.578678799		M113	0.12227198	0.099137893
TCGA-A2-A04T	-	HR-deficiency	0.030952763	0.776316436	0.217995754		MB-0100	0.634807901	0.434844444		GSM615640	0.116101586	0.562724889		GSM1030156	0.135978296	0.620619529		GSM615101	0.253111538	0.213843948		b0305	0.372730964	0.54516916		M121	0.06133382	0.308060779
TCGA-A2-A04U	-	HR-deficiency	0.042610931	0.729068888	0.015840429		MB-0115	0.680413196	0.425551726		GSM615644	0.540159145	0.092074161		GSM1030157	0.358990332	0.692697907		GSM615104	0.08078915	0.309696268		b0327	0.405698828	0.871002277		M129	0.103018291	0.384164876
TCGA-A2-A0CM	-	HR-proficiency	9.65E-05	0.517355918	0.291052403		MB-0127	0.558771051	0.252960351		GSM615649	0.079180917	0.31427911		GSM1030158	0.273806516	0.113883313		GSM615106	0.075872589	0.049886357		b0338	0.331994358	0.209305413		M133	0.1218983	0.488962233
TCGA-A2-A0D0	-	HR-deficiency	0.877170072	0.632295005	0.158326706		MB-0149	0.46965601	0.059914679		GSM615650	0.266220585	0.464952481		GSM1030159	0.368140812	0.520361039		GSM615107	0.160884604	0.450971758		b0344	0.143351108	0.647496211		M146	0.271969233	1
TCGA-A2-A0D2	-	HR-deficiency	0.024571626	0.797972757	0.142356475		MB-0157	0.438449039	0.57041562		GSM615651	0.231978477	0.111867242		GSM1030160	0.078845721	0.524183149		GSM615109	0.145253417	0.173770124		b0382	0.294703056	0.747708505		M154	0.189971344	0.393669625
TCGA-A2-A0ST	NA	HR-proficiency	NA	0.658255994	0.989702304		MB-0163	0.551822453	0.140346138		GSM615657	0.227863682	0.941189704		GSM1030161	0.192645012	0		GSM615111	0.253379966	0.04584092		b0394	0.484513544	0.834507697		M156	0.07977373	0.109760302
TCGA-A2-A0SX	-	HR-proficiency	0.13022977	0.180548958	0.39440833		MB-0164	0.692717339	0.348525471		GSM615658	0.074381713	0.994720721		GSM1030162	0.370538157	0.490177462		GSM615112	0.145893094	0.331510037		b0433	0.321389556	0.53968373		M180	0.652027769	0.144165378
TCGA-A2-A0T0	BRCA2	HR-deficiency	7.45E-05	0.615462011	0.0619682		MB-0174	0.61550877	0.339247432		GSM615660	0.281568046	0.575423065		GSM1030163	0.339429921	0.228126229		GSM615113	0.156079827	0.107569598		b0494	0.253609857	0.744575008		M205	0.351234238	0.60646481
TCGA-A2-A1G6	NA	HR-proficiency	NA	0.794466742	0.10483747		MB-0179	0.539703673	0.785186987		GSM615661	0.440054255	0		GSM1030164	0.414894873	0.781962167		GSM615115	0.169736304	0.136971182		b0502	0.321406602	0.764544181		M206	0.244892863	0.324247163
TCGA-A2-A3XT	-	HR-deficiency	0.710875097	1	0.174638603		MB-0188	0.708879523	0.62074864		GSM615666	0.290124808	0.378181405		GSM1030165	0.729637776	0.106817009		GSM615118	0.187214415	0.003083741		b0504	0.300299612	1		M211	0.25960251	0.094651593
TCGA-A2-A3XX	-	HR-proficiency	0.013372047	0.312470905	0.134187844		MB-0191	0.328752482	0.391866271		GSM615667	0.17903456	0.84928055		GSM1030166	0.199599585	0.437936921		GSM615119	0.20268125	0.531134872		b0515	0.251516387	0.901697707		M215	0.206876107	0
TCGA-A2-A3XY	NA	HR-proficiency	NA	0.415391234	0.190404433		MB-0200	0.496856148	0.210786674		GSM615668	0.220065284	0.512878912		GSM1030167	0.341369928	0.036716351		GSM615135	0.05938184	0.103106653		b0551	0.529130749	0.038937678		M233	0.179535421	0.264867284
TCGA-A7-A0CE	-	HR-deficiency	0.136649855	0.888358188	0.026272404		MB-0206	0.429352334	0.656203097		GSM615671	0.140199046	0.818024486		GSM1030168	0.192288983	0.645671467		GSM615136	0.16018945	0.089381557		b0574	0.274410801	0.969700171		M255	0.440137975	0.554797197
TCGA-A7-A0DA	-	HR-deficiency	0.047953846	0.678914435	0.009386092		MB-0211	0.503536179	0.264804314		GSM615672	0.251215244	0.517095659		GSM1030169	0.161179834	0.624981142		GSM615145	0.201351471	0.152679489		b0672	0.22778811	0.617397343		M295	0.15911684	0.164091812
TCGA-A7-A26F	-	HR-proficiency	0.044422772	0.315696549	0.105467089		MB-0214	0.118195843	0.333975269		GSM615674	0.271160383	0.603538747		GSM1030170	0.338705811	0.880729526		GSM615146	0.257177008	0.212317987		s0004	0.385017462	0.892980284		M301	0.037439739	0.402876997
TCGA-A7-A26G	-	HR-proficiency	0.112028878	0.481912526	0.207899476		MB-0220	0.614366427	0.800121038		GSM615677	0.351115373	0.523875756		GSM1030171	0.304735704	0.319262006		GSM615148	0.166009086	0.428263404		s0013	0.38976764	0.556631344		M310	0.25539641	0.329809754
TCGA-A7-A26I	-	HR-proficiency	0.056313896	0.196310149	0.017602466		MB-0221	0.472936968	0.421658205		GSM615680	0.253805557	0.180282392		GSM1030172	0.779861949	0.598357325		GSM615149	0.184612234	0.100825364		s0042	0.184369715	0.952965799		M334	0.092076533	0.224859088
TCGA-A7-A4SE	-	HR-deficiency	0.000256538	0.517615036	0.03773385		MB-0238	0.460896433	0.580513176		GSM615681	0.432736858	0.405529107		GSM1030173	0.342874562	0.35074431		GSM615151	0.098288355	0.21484689		s0055	0.225046489	0.103895926		M373	0.177112069	0.440683625
TCGA-A7-A6VV	-	HR-deficiency	0.196991768	0.310016958	0.082490485		MB-0249	0.192868983	0.308979251		GSM615687	0.269902365	0.151274103		GSM1030174	0.34267155	0.572423492		GSM615154	0.237931033	0.545251899		s0067	0.175985311	0.096710517		M375	0.553907953	0.137520079
TCGA-A7-A6VW	BRCA1	HR-deficiency	0.768116524	0.492927496	0.043306423		MB-0259	0.40244942	0.16663427		GSM615689	0.315558615	0.275154308		GSM1030175	0.817787979	0.588240991		GSM615156	0.16653698	0.24024886		s0071	0.169152154	0.867099825		M402	0.149837484	0.79899609
TCGA-A7-A6VY	-	HR-deficiency	4.16E-05	0.606665123	0.203580173		MB-0265	0.600838229	0.650791894		GSM615691	0.271587183	0.477379768		GSM1030176	0.345702133	0.343244553		GSM615160	0.062600735	0.436885121		s0084	0.213830042	0.822889476		M485	0.260703509	0.24081047
TCGA-A8-A07C	-	HR-proficiency	0.016898906	0.828971423	0.155014495		MB-0269	0.686893269	0.4137708		GSM615694	0.352370342	0.375083629		GSM1030177	0.573358142	0.579936402		GSM615164	0.222463959	0.067134186		s0087	0.092425126	0.727078556		M503	0.120854946	0.694318166
TCGA-AC-A2BK	-	HR-deficiency	0.015065095	0.651987043	0.000241702		MB-0278	0.491925838	0.087158975		GSM615696	0.101303482	1		GSM1030178	0.586328137	0.034358996		GSM615167	0.190338709	0.109499399		s0101	0.237024844	0.368519594		M524	0.158305868	0.391758518
TCGA-AC-A2QH	-	HR-proficiency	0.015631702	0.60205398	0.003968686		MB-0284	0.455352905	0.490460697		GSM615699	0.272038593	0.603046569		GSM1030179	0.456080263	0.183746302		GSM615169	0.150647635	0.616609681		s0136	0.370375508	0.623426404		PERU11	0.15265482	0.426824245
TCGA-AC-A2QJ	NA	HR-proficiency	NA	0	0.186179125		MB-0289	0.801177699	0.442714587		GSM615707	0.122343435	0.432320066		GSM1030180	0.468251103	0.228268472		GSM615175	0.131950526	0.543725326		s0138	0.356230613	0.860814817		PERU14-16	1	0.262657367
TCGA-AO-A03U	NA	HR-proficiency	NA	0.477626889	0.295047945		MB-0292	0.520411573	0.147848363		GSM615712	0.311231019	0.279367729		GSM1030181	0.30438782	0.788096426		GSM615181	0.085794803	0.556417866		s0176	0.144312311	0.408705988
TCGA-AO-A0J4	BRCA1	HR-deficiency	0.158521037	0.848067675	0.255346163		MB-0294	0.466680736	0.449186517		GSM615714	0.14914362	0.877934516		GSM1030182	0.518261773	0.171758277		GSM615182	0.102042487	0.135836831		s0183	0.034689784	0.758876276
TCGA-AO-A0J6	-	HR-deficiency	0.054468766	0.531615068	0.223469855		MB-0303	0.530765829	0.616008621		GSM615715	0.225105655	0.831999426		GSM1030183	0.610585252	0.992794407		GSM615185	0.010484281	0.418203065		s0195	0.271482326	0.683518294
TCGA-AO-A0JL	NA	HR-deficiency	NA	0.564307197	0.029271298		MB-0316	0.622743949	0.680039956		GSM615716	0.298756534	0.751322482		GSM1030184	1	0.211271656		GSM615188	0.07174894	0.444365504		s0201	0.285766908	0.383600209
TCGA-AO-A124	BRCA2	HR-deficiency	0.847524667	0.851678403	0.046533591		MB-0318	0.570191235	0.034584094		GSM615727	0.033019486	0.603454345		GSM1030185	0.309099086	0.464110442		GSM615190	0.146292778	0.556577821		s0210	0.293903423	0.608772659
TCGA-AO-A128	-	HR-proficiency	0.905784989	0.655325588	1		MB-0340	0.376281421	0.443325559		GSM615733	0.284959009	0.189001016		GSM1030186	0.259142457	0.751439855		GSM615193	0.219842508	1		s0229	0.316845546	0.452399211
TCGA-AO-A129	-	HR-deficiency	0.213382964	0.821624648	0.292753269		MB-0350	0.560840988	0.165380114		GSM615739	0.217894506	0.272279391		GSM1030187	0.24397066	0.829883153		GSM615195	0.204034583	0.484107071		s1616	0.206909441	0.216899726
TCGA-AO-A12F	-	HR-deficiency	0.002750041	0.904950072	0.003759808		MB-0352	0.387063399	0.69088766		GSM615742	0.192177744	0.780075646		GSM1030188	0.357758134	0.727049403		GSM615197	0.109175062	0.160318799
TCGA-AO-A1KR	BRCA1	HR-deficiency	0.040592786	0.608884485	0.109831152		MB-0354	0.411458495	0.869700319		GSM615744	0.389659662	0.653073198		GSM1030189	0.323126678	0.63091879		GSM615209	0.104755673	0.625535134
TCGA-AQ-A04J	-	HR-deficiency	0.646759584	0.619040904	0.322876492		MB-0372	0.501851609	0.450628686		GSM615746	0.016882064	0.418849613		GSM1030190	0.21306136	0.791009908		GSM615211	0.287172428	0.684176334
TCGA-AR-A0TS	-	HR-deficiency	0.009514498	0.579695285	0.448400366		MB-0396	0.599884042	0.511194927		GSM615751	0.471441542	0.630113574		GSM1030191	0.107375895	0.53059408		GSM615212	0.201871249	0.395539986
TCGA-AR-A0U4	BRCA1	HR-deficiency	0.08995645	0.754410948	0.234006269		MB-0399	0.502005894	0.330398767		GSM615757	0.070158468	0.711650102		GSM1030192	0.19650562	0.185943863		GSM615213	0.262992959	0.162501379
TCGA-AR-A1AI	BRCA2	HR-deficiency	0.928335049	0.509685729	0.328574391		MB-0400	0.501084971	0.374025778		GSM615762	0.47031571	0.569799154		GSM1030193	0.272830866	0.269666583		GSM615215	0.156192902	0
TCGA-AR-A1AQ	-	HR-proficiency	3.64E-05	0.532048188	0.349708391		MB-0401	0.617203986	0.346234001		GSM615763	0.388422859	0.14619454		GSM1030194	0.258743402	0.404318184		GSM615218	0.140255629	0.530782184
TCGA-AR-A256	-	HR-deficiency	0.078733987	0.533056312	0.03259843		MB-0414	0.682924957	0.644538748		GSM615764	0.264006121	0.935307155		GSM1030195	0.645465835	0.542404249		GSM615223	0.036491227	0.542275819
TCGA-AR-A5QQ	-	HR-proficiency	0.0065566	0.319476803	0.372687979		MB-0420	0.679268016	0.23468444		GSM615766	0.694579624	0.316093754		GSM1030196	0.392349109	0.786631632		GSM615225	0.15588157	0.338911098
TCGA-B6-A402	NA	HR-deficiency	NA	0.584455638	0		MB-0424	0.530302533	0.352533124		GSM615769	0.396295891	0.893201697		GSM1030197	0.258387561	0.259204461		GSM615229	0.382537259	0.623514655
TCGA-BH-A0AV	-	HR-deficiency	0.009216515	0.645293856	0.026053082		MB-0436	0.391859447	0.240398417		GSM615771	0.407991336	0.845330448		GSM1030198	0.004567451	0.028401798		GSM615240	0.183940215	0.223766756
TCGA-BH-A0B3	-	HR-proficiency	0.876532498	0.450040662	0.184272365		MB-0446	0.567840694	0.456532686		GSM615773	0.237585355	0.993514149		GSM1030199	0.545761591	0.660559017		GSM615242	0.078565996	0.454551752
TCGA-BH-A0B9	-	HR-proficiency	0.467179544	0.598423281	0.34351366		MB-0453	0.536652281	0.217150463		GSM615776	0.127069265	0.410951763		GSM1030200	0.22536664	0.191978832		GSM615244	0.245357259	0.421091957
TCGA-BH-A0BL	-	HR-proficiency	0.099523208	0.42486566	0.260560659		MB-0464	0.542715067	0.506388414		GSM615780	0.50442994	0.526741068		GSM1030201	0.676737457	0.419291888		GSM615250	0.085971974	0.270960158
TCGA-BH-A0BW	-	HR-deficiency	0.996025386	0.814398131	0.447154556		MB-0470	0.786672012	0.058939497		GSM615784	0.169523696	0.762001952		GSM1030202	0.385466566	0.831785958		GSM615251	0.155609806	0.94376262
TCGA-BH-A0E0	-	HR-proficiency	0.137618977	0.006576652	0.053383305		MB-0481	0.453080934	0.378717058		GSM615785	0.062757728	0.135662866		GSM1030203	0.269166924	0.379566524		GSM615255	0.201024092	0.26195511
TCGA-BH-A0E6	-	HR-proficiency	0.036058156	0.609545229	0.143617204		MB-0489	0.712296592	0.826961144		GSM615787	0.213124022	0.621549379		GSM1030204	0.144389409	0.755592512		GSM615263	0.106480557	0.284227527
TCGA-BH-A0RX	-	HR-proficiency	0.074749661	0.534951522	0.476903291		MB-0494	0.328258026	0.495292981		GSM615793	0.203728682	0.257019737		GSM1030205	0.595866076	0.336626602		GSM615264	0.214402104	0.467843962
TCGA-D8-A13Z	-	HR-proficiency	0.058260909	0.445687422	0.109490979		MB-0495	0.56988873	0.082208237		GSM615800	0.093624204	0.768002223		GSM1030206	0.117936446	0.34240125		GSM615265	0.474210305	0.209657371
TCGA-D8-A142	-	HR-proficiency	0.357857128	0.538634246	0.102538318		MB-0500	0.567641582	0.203756706		GSM615801	0.43428325	0.545787876		GSM1030207	0.150808437	0.893565938		GSM615270	0.154133882	0.84506512
TCGA-D8-A143	-	HR-proficiency	0.026846195	0.604103755	0.098436845		MB-0502	0.881901166	0.593152695		GSM615803	0.214672253	0.718835876		GSM1030208	0.511786082	0.393435732		GSM615275	0.102202992	0.257035585
TCGA-D8-A1XK	-	HR-deficiency	0.000781473	0.840310832	0.098677055		MB-0516	0.632165527	0.226600235		GSM615804	0.206934883	0.8297503		GSM1030209	0.454932454	0.687448298		GSM615276	0.085177334	0.344877513
TCGA-D8-A27F	-	HR-deficiency	0.543497503	0.556488165	0.013709871		MB-0525	0.384126162	0.152369209		GSM615805	0.24833101	0.801244353		GSM1030210	0.15027344	0.398708157		GSM615284	0.258238177	0.293585113
TCGA-D8-A27M	BRCA1	HR-deficiency	9.52E-05	0.82434576	0.408134613		MB-0540	0.617594748	0.949467325		GSM615806	0.174505073	0.844152651		GSM1030211	0.220549931	0.446496928		GSM615287	0.040101785	0.748587919
TCGA-E2-A14N	-	HR-deficiency	0.809103785	0.865036298	0.129368725		MB-0558	0.507779126	0.388077544		GSM615812	0.170345343	0.397101262		GSM1030212	0.498394308	0.583373009		GSM615288	0.157254311	0.730475224
TCGA-E2-A14R	-	HR-deficiency	0.929108717	0.643033561	0.239332664		MB-0581	0.294456154	0.066427416		GSM615813	0.357292888	0.581400276		GSM1030213	0.198184498	0.43109458		GSM615291	0.155232771	0.47842286
TCGA-E2-A14X	-	HR-proficiency	0.026596241	0.669955184	0.258859793		MB-0582	0.601922548	0.135973825		GSM615823	0.260055152	0.096416592		GSM1030214	0.229037031	0.318718488		GSM615293	0.281769574	0.453905768
TCGA-E2-A150	-	HR-deficiency	0.986689482	0.605833854	0.127767823		MB-0588	0.545294589	0.425487675		GSM615824	0.058933912	0.5263662		GSM1030215	0.576730607	0.346839472		GSM615295	0.298635555	0.443620323
TCGA-E2-A159	-	HR-proficiency	0.068030952	0.391861231	0.338457315		MB-0608	0.575265926	0.505670722		GSM615827	0.077997673	0.775051078		GSM1030216	0.326381475	0.481010801		GSM615297	0.343049533	0.422507444
TCGA-E2-A1L7	-	HR-deficiency	0.041180785	0.569495841	0.268765097		MB-0613	0.575040223	0.351068177		GSM615828	0.137303794	0.265799913		GSM1030217	0.557869468	0.29251535		GSM615300	0.138911947	0.499355821
TCGA-E2-A1LG	-	HR-proficiency	0.211354969	0.595442767	0.07982132		MB-0617	0.596079364	0.439933613						GSM1030218	0.163978141	0.44848759		GSM615301	0.165138337	0.173942252
TCGA-E2-A1LH	-	HR-deficiency	0.221139883	0.646061596	0.583808656		MB-0627	0.403928398	0.631894549						GSM1030219	0.302885161	0.985735098		GSM615303	0.181708547	0.870277796
TCGA-E2-A1LI	NA	HR-deficiency	NA	0.73549072	0.129862573		MB-0634	0.725755875	0.582560668						GSM1030220	0.084796185	0.392149984		GSM615307	0.144558708	0.60759386
TCGA-E2-A1LL	-	HR-deficiency	0.449574952	0.503859169	0.001142862		MB-0639	0.5348104	0.227442125						GSM1030221	0.414585859	0.848005448		GSM615315	0.084118012	0.305991201
TCGA-EW-A1OV	-	HR-proficiency	0.076639328	0.389695755	0.740923868		MB-0653	0.597587568	0.387880694						GSM1030222	0.32155671	0.53682288		GSM615317	0.196267194	0.002361638
TCGA-EW-A1OW	NA	HR-proficiency	NA	0.680887478	0.05017404		MB-0658	0.582338484	0.583691008						GSM1030223	0.156362765	0.234510911		GSM615319	0.025447283	0.609719362
TCGA-EW-A1P4	-	HR-deficiency	0.768880843	0.695299083	0.304056564		MB-0659	0.719277387	0						GSM1030224	0.608338415	0.207275793		GSM615320	0.142968903	0.835466632
TCGA-EW-A1P8	-	HR-proficiency	0.012995915	0.30873332	0.117019547		MB-0660	0.306855205	0.31374547						GSM1030225	0.256139249	0.81097083		GSM615321	0.083533972	0.447672359
TCGA-EW-A1PH	-	HR-proficiency	0.061262576	0.556775732	0.067442301		MB-0664	0.732353816	0.252721123						GSM1030226	0.617229869	0.414640815		GSM615322	0.121455909	0.526571369
TCGA-EW-A3U0	NA	HR-deficiency	NA	0.832551829	0.601818434		MB-0869	0.518056663	0.376775715						GSM1030227	0.267520992	0.553034188		GSM615323	0.058118354	0.642803173
TCGA-GM-A2DB	-	HR-proficiency	0.930176326	0.38611438	0.155312892		MB-0874	0.646495116	0.367156621						GSM1030292	0.531775587	0.815973177		GSM615324	0.057669461	0.251398645
TCGA-GM-A2DF	-	HR-deficiency	0.051720615	0.691194814	0.233640732		MB-0893	0.940535214	0.626874593						GSM1030293	0.504292014	0.240921181		GSM615325	0.037792424	0.386564742
TCGA-GM-A2DH	-	HR-deficiency	0.254538008	0.679124646	0.344650554		MB-0901	0.575306834	0.502057476						GSM1030294	0.050055196	1		GSM615327	0.104909442	0.770031532
TCGA-LL-A441	NA	HR-deficiency	NA	0.791436731	0.535614482		MB-0906	0.209958667	0.624719348						GSM1030295	0.40283326	0.672476435		GSM615330	0.089047529	0.375105385
TCGA-LL-A5YO	NA	HR-proficiency	NA	0.274753968	0.953260514		MB-2556	0.198820878	0.324913577						GSM1030296	0.216263648	0.484071813		GSM615334	0.092822681	0.23635927
TCGA-LL-A73Y	BRCA2	HR-deficiency	0.962631706	0.686347008	0.168191726		MB-2643	0.722671313	0.450091643						GSM1030297	0.240366425	0.231316175		GSM615335	0.133026068	0.697081993
TCGA-OL-A6VO	-	HR-deficiency	0.003269036	0.857731944	0.047946503		MB-2718	0.769566326	0.492520287						GSM1030298	0.497831444	0.211458545		GSM615336	0.113287704	0.063727361
TCGA-S3-AA10	-	HR-deficiency	0.015979886	0.56343781	0.507201077		MB-2724	0.568060615	1						GSM1030299	0.293319506	0.527336095		GSM615338	0.020094369	0.588738652
TCGA-S3-AA15	BRCA1	HR-deficiency	0.007616023	0.652885583	0.476989826		MB-2753	0.331575297	0.328288365						GSM1030300	0.512902476	0.476015525		GSM615342	0.008366007	0.149128038
							MB-2754	0.493459885	0.314261141						GSM1030301	0.302984934	0.693037218		GSM615344	0.059928037	0.55947408
							MB-2771	0.578127352	0.162493831						GSM1030302	0.14269535	0.066017649		GSM615345	0.112916928	0.438876203
							MB-2827	0.603215975	0.603807522						GSM1030303	0.229607498	0.613493286		GSM615346	0.078778081	0.447765048
							MB-2833	0.679389978	0.836576806						GSM1030304	0.397048087	0.607344489		GSM615347	0.060785612	0.305957784
							MB-2834	0.460362283	0.508737676						GSM1030305	0.526612151	0.382384111		GSM615348	0.202781084	0.268701778
							MB-2842	0.587902236	0.299306649						GSM1030306	0.33937374	0.464632284		GSM615354	0.186493745	0.275710335
							MB-2849	0.305494156	0.624540721						GSM1030307	0.420092533	0.658725886		GSM615356	0.131028519	0.624802767
							MB-2850	0.397292437	0.788299862						GSM1030308	0.331219984	0.713391454		GSM615357	0.095362984	0.370954011
							MB-2857	0.535534799	0.77484898						GSM1030309	0.396727506	0.661693379		GSM615359	0.144633304	0.364405051
							MB-2904	0.634191016	0.567230777						GSM1030310	0.826899574	0.678333098		GSM615363	0.124527856	0.585377552
							MB-2912	0.761608704	0.604350254						GSM1030311	0.403143433	0.020172448		GSM615364	0.028628037	0.599030086
							MB-2917	0.760381447	0.400154558						GSM1030312	0.392095952	0.322603586		GSM615368	0.135722864	0.300677905
							MB-2922	0.42470076	0.386390362						GSM1030313	0.650320442	0.118344241		GSM615369	0.084928375	0.250499802
							MB-2929	0.43536947	0.448352982						GSM1030314	0.219082435	0.820216455		GSM615371	0.114300236	0.628436839
							MB-2957	0.656455527	0.461625238						GSM1030315	0.472569104	0.660349287		GSM615372	0.265763853	0.068763531
							MB-2963	0.587956522	0.522674683						GSM1030316	0.252378193	0.697535686		GSM615376	0.097647541	0.133540743
							MB-2993	0.436834267	0.463233599						GSM1030317	0.501423346	0.639719723		GSM615378	0.14488965	0.524748592
							MB-3001	0.748479841	0.445357623						GSM1030318	0.300276369	0.394372603		GSM615379	0.078188812	0.542961536
							MB-3014	0.723426098	0.515921537						GSM1030319	0.191935083	0.006784986		GSM615380	0.125265592	0.592574076
							MB-3046	0.556401828	0.32075659						GSM1030320	0.399628384	0.195155435		GSM615382	0.064291898	0.750069738
							MB-3057	0.605285454	0.420423652						GSM1030321	0.782221417	0.831759023		GSM615384	0.165454203	0.223972531
							MB-3058	0.594709486	0.324120253						GSM1030322	0.438776499	0.412131869		GSM615385	0.117760943	0.480253766
							MB-3062	0.594280611	0.594459247						GSM1030323	0.292722211	0.399596556		GSM615387	0.101870492	0.248210794
							MB-3063	0.495386266	0.309451607						GSM1030324	0.733462439	0.075775056		GSM615390	0.091401201	0.420691823
							MB-3067	0.497028983	0.720923132						GSM1030325	0.299801047	0.265218298		GSM615392	0.112450261	0.177393226
							MB-3123	0.32489813	0.338180094						GSM1030326	0.437454257	0.447453818		GSM615393	0.078949508	0.201474854
							MB-3153	0.136526024	0.405065696						GSM1030327	0.360394742	0.546323271		GSM615394	0.13046949	0.364934224
							MB-3211	0.351172064	0.483677367						GSM1030328	0.562014983	0.216168627		GSM615396	0.380298555	0.41876553
							MB-3218	0.653046242	0.609982706						GSM1030329	0.370880952	0.711038626		GSM615397	0.19781011	0.474194223
							MB-3271	0.661292842	0.545086803						GSM1030330	0.83572701	0.318553087		GSM615403	0.195258773	0.466485498
							MB-3277	0.600575346	0.492721737						GSM1030331	0.211815863	0.440869619		GSM615405	1	0.290347447
							MB-3292	0.570374574	0.636473591						GSM1030332	0.366220471	0.382326824
							MB-3297	0.370761915	0.516079333						GSM1030333	0.314798527	0.61020671
							MB-3383	0.458057234	0.290723112						GSM1030334	0.909862401	0.182551251
							MB-3395	0.489639959	0.6789918						GSM1030335	0.649046254	0.64635699
							MB-3396	0.299529353	0.378167796						GSM1030336	0.304301081	0.708867292
							MB-3453	0.291085062	0.309568371						GSM1030337	0.536273329	0.318964524
							MB-3476	0.536667646	0.769713362						GSM1030338	0.690049576	0.505903511
							MB-3500	0.848978758	0.408777769						GSM1030339	0.513619253	0.198219716
							MB-3502	0.582965503	0.463244099						GSM1030340	0.501040585	0.390667365
							MB-3567	0.586492142	0.665798677						GSM1030341	0.311262717	0.473605292
							MB-3702	0.751817747	0.538871863						GSM1030342	0.386758311	0.581156312
							MB-3706	0.567147246	0.33292435						GSM1030343	0.26311048	0.43563875
							MB-3752	0.575731912	0.886341428						GSM1030344	0.21251253	0.736512386
							MB-4015	0.382779828	0.220207985						GSM1030345	0.688139994	0.245331491
							MB-4024	0.603560381	0.147451866						GSM1030346	0.313887716	0.630764987
							MB-4146	0.876880434	0.706656453						GSM1030347	0	0.315587641
							MB-4254	0.580142591	0.510024551						GSM1030348	0.365586212	0.610885599
							MB-4303	0.313644744	0.392066506						GSM1030349	0.178029188	0.461959833
							MB-4332	0.835925646	0.372552595						GSM1030350	0.52173181	0.400027353
							MB-4351	0.632348888	0.45254973						GSM1030351	0.116627365	0.173853301
							MB-4354	0.567882597	0.509462797						GSM1030352	0.784772318	0.470037417
							MB-4407	0.603855106	0.167759721						GSM1030353	0.484181348	0.327681245
							MB-4408	0.557096174	0.451587845						GSM1030354	0.215126454	0.272992679
							MB-4416	0.523574327	0.514466026						GSM1030355	0.082292504	0.57089349
							MB-4417	0.417776554	0.413315326						GSM1030356	0.608695102	0.321166929
							MB-4621	0.160126729	0.098115232						GSM1030357	0.577150053	0.486275938
							MB-4622	0.66891703	0.55103118
							MB-4640	0.503164778	0.276144365
							MB-4660	0.650902262	0.252362647
							MB-4667	0.502793176	0.735390406
							MB-4679	0.627081119	0.59971127
							MB-4696	0.620445113	0.44784219
							MB-4707	0.712626425	0.284012024
							MB-4714	0.419181565	0.488015098
							MB-4715	0.540696369	0.384356512
							MB-4717	0.750830864	0.150025403
							MB-4732	0.625648249	0.439806146
							MB-4733	0.512835238	0.680693108
							MB-4757	0.663083726	0.469154019
							MB-4758	0.962158977	0.015938359
							MB-4769	0.551359899	0.213660878
							MB-4792	0.341046956	0.259298627
							MB-4793	0.275055307	0.412185725
							MB-4859	0.506809349	0.726564553
							MB-4865	0.577639162	0.462531838
							MB-4880	0.71110583	0.39036879
							MB-4881	0.489561711	0.348861234
							MB-4888	0.375621991	0.442066274
							MB-4893	0.6805084	0.702988011
							MB-4904	0.500107005	0.832331936
							MB-4911	0.551730184	0.267030353
							MB-4928	0.326868006	0.490596458
							MB-4931	0.532541337	0.832762434
							MB-4938	0.719829544	0.135636565
							MB-4942	0.553180605	0.68874457
							MB-4945	0.517306324	0.369513269
							MB-4974	0.611876351	0.552322068
							MB-4982	0.360186713	0.322098633
							MB-4992	0.37289707	0.198865511
							MB-4993	0.622392999	0.243113067
							MB-5008	0.569738817	0.196287663
							MB-5041	0.660459298	0.839920891
							MB-5052	0.536475341	0.767483465
							MB-5057	0.652932537	0.346436491
							MB-5058	0.516659255	0.415389685
							MB-5065	0.749014118	0.770397844
							MB-5070	0.568245061	0.460261583
							MB-5072	0.652604793	0.178802867
							MB-5100	0.378123346	0.699595229
							MB-5102	0.575554701	0.276914274
							MB-5115	0.71879685	0.304481956
							MB-5126	0.34532456	0.509734796
							MB-5135	0.870732032	0.071160988
							MB-5138	0.433870029	0.533881543
							MB-5145	0.666123472	0.407858932
							MB-5148	0.502321307	0.406149333
							MB-5155	0.467607834	0.209272246
							MB-5162	0.760818989	0.279412712
							MB-5173	0.560903117	0.21377705
							MB-5208	0.521422773	0.363829018
							MB-5209	0.172915853	0.585898357
							MB-5213	0	0.414223839
							MB-5222	0.44164739	0.78728697
							MB-5223	0.563299022	0.689317615
							MB-5225	0.49015404	0.587112089
							MB-5232	0.635071225	0.381912328
							MB-5235	0.593779037	0.287897499
							MB-5236	0.508830769	0.454882157
							MB-5258	0.645969928	0.158509194
							MB-5281	0.420481894	0.071061427
							MB-5295	0.58302812	0.142561559
							MB-5298	0.602077567	0.510090513
							MB-5299	0.547652438	0.36940953
							MB-5323	0.690521075	0.813170838
							MB-5335	0.629979829	0.118286468
							MB-5346	0.465412791	0.312222584
							MB-5348	0.593638811	0.617647517
							MB-5390	0.627982572	0.219823718
							MB-5392	0.442200083	0.616372172
							MB-5408	0.625714904	0.822269801
							MB-5421	0.734854378	0.272944799
							MB-5427	0.428978049	0.068203586
							MB-5440	0.87091751	0.641710142
							MB-5446	0.370910486	0.217217877
							MB-5450	0.483783328	0.491833758
							MB-5465	0.589507347	0.253682055
							MB-5526	0.320614268	0.520025438
							MB-5529	0.901075341	0.346711515
							MB-5531	0.61207193	0.48626367
							MB-5547	1	0.156104344
							MB-5548	0.664573308	0.460114154
							MB-5551	0.666932966	0.179669406
							MB-5560	0.65451021	0.279620268
							MB-5566	0.542059534	0.460243648
							MB-5572	0.57936042	0.903142365
							MB-5577	0.599220711	0.882358379
							MB-5602	0.492480106	0.612443722
							MB-5616	0.755154695	0.65416415
							MB-5624	0.483441307	0.470449511
							MB-5633	0.505934631	0.749942114
							MB-5634	0.737589122	0.570309359
							MB-5651	0.530396942	0.599173791
							MB-5655	0.653622893	0.232659589
							MB-6052	0.579851451	0.65511594
							MB-6055	0.578158052	0.66121372
							MB-6058	0.616600268	0.573812658
							MB-6062	0.553740912	0.818812507
							MB-6098	0.69264185	0.18768646
							MB-6143	0.497523888	0.15194347
							MB-6144	0.661423547	0.712915694
							MB-6152	0.365071257	0.624041585
							MB-6178	0.56370182	0.447865147
							MB-6188	0.575725509	0.615510574
							MB-6223	0.572589102	0.591240654
							MB-6237	0.553832157	0.368504752
							MB-6242	0.486947618	0.452149789
							MB-6245	0.592944042	0.393357227
							MB-6248	0.764406995	0.415333263
							MB-6251	0.554184271	0.201955681
							MB-6272	0.572236307	0.45892907
							MB-6280	0.425026426	0.350477202
							MB-6305	0.525807251	0.653405775
							MB-6318	0.380491365	0.445046604
							MB-6336	0.410613121	0.490890615
							MB-7007	0.366841092	0.412154215
							MB-7008	0.376098109	0.415734452
							MB-7009	0.641164783	0.322993832
							MB-7012	0.674257151	0.183117039
							MB-7017	0.375422768	0.543288837
							MB-7023	0.370286463	0.424719542
							MB-7025	0.475642656	0.675030877
							MB-7030	0.636779637	0.312373933
							MB-7031	0.607451331	0.292322602
							MB-7036	0.565985357	0.414413578
							MB-7038	0.498116222	0.357711146
							MB-7039	0.60330522	0.422552969
							MB-7045	0.535810295	0.487191719
							MB-7049	0.59588276	0.20089001
							MB-7052	0.587613903	0.644145469
							MB-7055	0.606109144	0.10882875
							MB-7057	0.646927236	0.233182203
							MB-7066	0.434221595	0.192501684
							MB-7078	0.817410401	0.277705576
							MB-7081	0.683509097	0.796076742
							MB-7087	0.679800395	0.357775472
							MB-7089	0.763733671	0.668541881
							MB-7090	0.192881262	0.133444566
							MB-7114	0.549738684	0.493236134
							MB-7119	0.638329831	0.573129496
							MB-7121	0.585718394	0.751277094
							MB-7145	0.586795365	0.264752549
							MB-7151	0.578750485	0.175557829
							MB-7154	0.541758563	0.588961187
							MB-7155	0.601545991	0.475399528
							MB-7158	0.492154302	0.643043548
							MB-7159	0.560859431	0.016575176
							MB-7165	0.600553845	0.364474757
							MB-7205	0.56108536	0.465483823
							MB-7208	0.528135737	0.640073058
							MB-7225	0.597760143	0.178149261
							MB-7252	0.589690268	0.78989694
							MB-7258	0.286618024	0.206272246
							MB-7267	0.662241759	0.351329137
							MB-7269	0.597410348	0.56776066
							MB-7270	0.628592921	0.500864442
